# Supplementary material for: Ambiguity Detection in Medical Exams via Large Language Models: Retrospective Cross-Sectional Pilot Study
Source: JMIR Med Educ. 2026 May 26;12:e82702. doi: 10.2196/82702 (PMC13211589; doi:10.2196/82702)
Supplement: Multimedia Appendix 2 [file mededu-v12-e82702-s002.xlsx]

## Sheet: Feuil1
	Comparison realized		Test used	Statistic	p-value
	By career level	Clinical fellow vs Associate professor	Student	0.79	.44
	By specialty	ICU vs Emergency	Mann-Whitney	94.0	.075
	By career level and specialty	ICU Clinical fellow vs ICU Associate professor	Student	0.12	.907
		ICU Clinical fellow vs Emergency Clinical fellow	Student	1.27	.23
		ICU Associate professor vs Emergency Clinical fellow	Student	1.75	.098
	By career level and docimological component	DP	Student	0.897	.42
		mDP	Student	1.77	.12
		KFP	Student	1.669	.16
		SQI	Mann-Whitney	3.00	1.00
